# Supplementary material for: Three-dimensional view of ultrafast dynamics in photoexcited bacteriorhodopsin
Source: Nat Commun. 2019 Jul 18;10:3177. doi: 10.1038/s41467-019-10758-0 (PMC6639342; doi:10.1038/s41467-019-10758-0)
Supplement: Supplementary file 4 — Source Data [file 41467_2019_10758_MOESM4_ESM.xlsx]

## Sheet: Figure 1B
Figure 1C: Comparison norm. kinetic traces PM vs Xtal at 35GW/cm^2
Time(ps)	469PM-400	568PM-400	641,7PM-400	665Xtal-400	475Xtal-400	605Xtal-400
-4.5	0	0.0239303	0.0386097	0.0793717	0	0.0145886
-4	0	0.0291741	-0.0140132	0.0163081	-0.0498236	-0.000178247
-3.5	0.0121188	0.00173991	0.00427932	0.112042	0.0139283	0.0556126
-3	-0.00362257	-0.0157659	-0.000100549	-0.0124996	0.0894819	-0.0323425
-2.5	-0.0154579	0.00249184	-0.00744192	0.380247	0.013916	8.89882e-05
-2.4	-0.015643	-0.00999589	-0.0115062	0.493363	-0.000820692	-0.115471
-2.3	-0.0135699	0.0165336	0.0146931	-0.0186522	-0.0157047	0.0617003
-2.2	-0.0114968	0.0130388	-0.00253788	0.0810737	-0.0305887	0.229895
-2.1	-0.00942374	0.0289121	0.00105492	0.104934	-0.0454727	0.214703
-2	-0.00735067	0.0392947	-0.036863	-0.0897946	-0.0458949	-0.0871428
-1.9	-0.00165126	0.0205114	0.0176326	0.17625	0.00229321	0.0609405
-1.8	0.00944195	0.0217408	-0.0177279	0.11989	-0.0055535	0.00834466
-1.7	0.0176978	0.00982033	-0.0221319	-0.142751	0.0332799	-0.151713
-1.6	0.00427366	0.0155066	0.0174444	0.132051	-0.00297185	0.11431
-1.5	-0.00773869	0.00129159	-0.0306494	-0.302931	0.0202443	-0.00667888
-1.4	0.00449228	0.0204378	-0.0327738	0.00595703	0.0757896	-0.131103
-1.3	0.0105334	-0.000297898	-0.0290402	-0.246043	0.00677312	0.0183986
-1.2	-0.00859725	-0.00172777	-0.0422733	0.0959815	-0.0365108	-0.0689788
-1.1	-0.00679376	0.000518759	-0.0430325	0.180517	-0.0230931	-0.0108448
-1	-0.0052949	0.00711474	-0.0198663	-0.122673	0.00763268	-0.0812021
-0.9	-0.02306	-0.00124463	-0.026905	-0.105887	0.0340912	0.0309709
-0.8	-0.0186405	0.00158519	-0.01623	-0.132382	0.0486865	0.217429
-0.7	-0.0177069	0.0135962	-0.0111571	0.0984214	0.110373	0.0813457
-0.6	-0.005796	-0.0164233	0.00626995	0.157248	-0.00164685	-0.107019
-0.5	-0.00369347	-0.0131133	-0.00754875	0.0771889	-0.0233104	-0.0668502
-0.4	-0.0055416	-0.00815679	-0.00359413	-0.156961	0.0306918	-0.0694609
-0.3	0.00906727	-0.0063767	-0.0521995	-0.0840054	0.0136642	0.0825323
-0.2	0.00596926	-0.01209	-0.124255	-0.0951104	0.0333347	-0.0701824
-0.1	0.039139	-0.0644725	-0.238323	-0.0457784	0.104819	-0.289261
0	0.177369	-0.2035	-0.348606	-0.445102	0.350326	-0.555797
0.1	0.534192	-0.660971	-0.207172	0.0787275	0.609852	-0.617146
0.2	0.757127	-0.785661	-0.229914	-0.270527	0.639002	-0.995533
0.3	0.934148	-0.913851	-0.122942	-0.112782	0.956138	-0.967084
0.4	0.979578	-0.999504	-0.0454831	0.169015	0.967768	-0.787399
0.5	0.991504	-0.983765	0.148052	0.235872	1.00606	-0.894953
0.6	0.954824	-0.953153	0.316105	0.302243	0.900767	-0.880986
0.7	0.893302	-0.867183	0.481618	0.375839	0.848962	-0.881651
0.8	0.775545	-0.812569	0.646751	0.533495	0.731624	-0.868054
0.9	0.645562	-0.771361	0.735163	0.691569	0.71636	-0.838613
1	0.571485	-0.728294	0.81389	0.849643	0.678885	-0.809172
1.1	0.520468	-0.698247	0.892617	0.913103	0.545613	-0.812274
1.2	0.475045	-0.670174	0.941037	0.931525	0.428001	-0.828693
1.3	0.443356	-0.642145	0.962382	0.949946	0.368941	-0.845111
1.4	0.407093	-0.616414	0.983726	0.968094	0.349728	-0.833871
1.5	0.379161	-0.590993	1.00507	0.985048	0.403578	-0.772968
1.81	0.286376	-0.517649	0.955553	1.04101	0.292621	-0.615883
2.14	0.170627	-0.458175	0.91811	0.945027	0.211716	-0.54772
2.51	0.113432	-0.427269	0.880771	0.900125	0.165648	-0.590796
2.92	0.0973426	-0.397177	0.829024	0.890997	0.262087	-0.52754
3.37	0.0750166	-0.367798	0.861984	0.879775	0.130284	-0.491566
3.87	0.107552	-0.334254	0.942311	0.847395	0.0907079	-0.496772
4.42	0.100486	-0.313462	0.958938	0.83342	0.00303355	-0.485422
5.02	0.045312	-0.306518	0.923798	0.720478	0.0598253	-0.437434
5.68	0.0354626	-0.274547	0.853431	0.831297	0.0709923	-0.458426
6.41	0.00698224	-0.263151	0.772381	0.794298	0.0678581	-0.386915
7.22	0.00572426	-0.267005	0.745903	0.820691	0.00785432	-0.327733
8.11	0.0238871	-0.260082	0.772252	0.947283	0.0655476	-0.213072
9.09	0.0200234	-0.238576	0.822302	0.686612	0.126864	-0.264925
10.17	0.00484488	-0.221967	0.823268	0.702388	0.0979742	-0.340653
11.36	0.00676411	-0.215272	0.72357	0.618221	0.0289271	-0.344476
12.67	0.0175216	-0.201841	0.725951	0.869227	0.021289	-0.206397
14.11	0.0149169	-0.196513	0.741179	0.77951	-0.0105123	-0.17121
15.7	0.00154921	-0.213875	0.727326	0.816941	-0.0165731	-0.201553
17.45	-0.0189083	-0.227454	0.672414	0.823397	-0.0119856	-0.134844
19.38	-0.0280371	-0.172384	0.667768	0.782534	0.0225995	-0.125954
21.51	0.00478616	-0.183007	0.730518	0.675563	0.0764781	-0.166618
23.85	0.00480215	-0.199553	0.734119	0.812302	0.0103582	-0.188238
26.44	-0.0183956	-0.181646	0.698006	0.728491	-0.0143907	-0.156053
29.28	-0.00833769	-0.185145	0.721369	0.715454	0.02348	-0.309733
32.42	-0.00401169	-0.159542	0.595523	0.661018	-0.0178324	-0.410491
35.87	0.0442619	-0.144847	0.707922	0.918442	-0.0184524	-0.246932
39.68	0.00868372	-0.176577	0.681629	0.650815	0.0324292	-0.27724
43.88	-0.0197868	-0.178085	0.718242	0.836875	0.0719823	-0.144814
48.5	-0.0228107	-0.168187	0.714885	0.814667	0.082316	-0.0788451

## Sheet: Figure 1C
Figure 1C: Comparison kinetic traces PM vs Xtal at 88GW/cm^2
Time (ps)	Xtal 467 nm (ESA)	Xtal 675 nm (PP)	PM 478 nm (EA)	Pm 645 nm (PP)
-4.5	0	-0.0370932038051591	0	0.102732836326298
-4	-0.087810625	0.0931551398719232	0	-0.00448185523914803
-3.5	-0.006468125	0.0946108754897036	0.00373612976960607	0.063393679333168
-3	0.019131875	0.0175516226086342	0.00355389141192756	0.0898940573891838
-2.5	-0.013709375	0.0146293660470653	7.6717322615077E-4	0.0580465416681928
-2.4	-0.0109875	-0.0431871615378059	0.00629570335757907	0.00713863185159636
-2.3	-0.008086875	0.0129546532890596	0.0144640587653171	-0.0275719735112193
-2.2	-0.00518625	0.0387899018632218	0.0226324141730551	0.00396517138119991
-2.1	-0.002285625	0.00749542911591023	0.0308007695807931	-0.0820964207925614
-2	8.8125E-4	-0.0384474012712332	0.0389691249885311	-0.00659852884606064
-1.9	-0.001295625	-0.034887591200312	-0.00506906703293437	-0.0412841335623044
-1.8	0.007595625	-0.0267954900695291	-0.0177202137266013	-0.100054771025825
-1.7	0.071145	-0.0225284959314877	-0.00490602402934951	0.00314803240524834
-1.6	0.047746875	-0.0799733596077108	0.0143423639692655	-0.0517145226509987
-1.5	-0.016231875	-0.0561413992772256	0.00321858702146299	-0.0129622973511243
-1.4	-0.04542625	0.0764791422060781	-0.0324150745735339	0.0292152328679405
-1.3	-0.068080625	0.0505757145315664	-0.0425392378272752	0.0441143647150645
-1.2	0.0087275	-0.00169243405380083	-0.0123420078067028	0.0127810530796488
-1.1	0.047884375	0.00845012741500455	0.00252733480185279	0.0102267141610696
-1	0.026859375	0.0566325708104279	0.0406751737982955	-0.113762296704667
-0.9	-0.0082125	0.0209396761786611	0.00936556181170142	-0.0522605804525493
-0.8	0.005916875	0.0161826169740827	-0.0047710032728834	-0.161120346458828
-0.7	0.02691375	0.0189349063147139	-0.0243232411903419	-0.043010656414234
-0.6	0.00614625	-0.0235903549753905	-0.0219919933885326	0.0320372737831142
-0.5	0.044523125	-0.0464225310760683	-0.0113754013758539	0.0853043080329164
-0.4	0.0565475	-0.0447581019328279	-0.0187772707364411	0.0776026271014157
-0.3	0.050651875	-0.0839563634283013	-0.0185836758621912	-0.20119786502881
-0.2	0.0401675	-0.269944830820543	-0.0216984571782038	-0.239924397386386
-0.1	0.0152	-0.339602992440242	0.0217186123537778	-0.751261842507845
0	0.01954125	-0.247325235420547	0.167912349098851	-0.719698480400256
0.1	0.285539375	-0.151370268797929	0.54780415605115	-0.456126033023534
0.2	0.611879375	0.11800299253856	0.822675470598836	-0.439920547484273
0.3	0.540961875	0.071986259765103	0.961183721424985	-0.432916048335522
0.4	1.01751125	-0.513792286431251	0.973837111965617	-0.503381987711583
0.5	0.933996875	-0.439709847112742	0.993568076165836	-0.16722805529477
0.6	0.915956875	-0.0442574077826298	0.977150304899834	-0.0101355348475348
0.7	0.830239375	0.272527894207808	0.88870917858906	0.0353982531788818
0.8	0.78819125	0.476972839259076	0.858493928210183	0.43911919577044
0.9	0.73460875	0.555753597549472	0.787743281398276	0.330940842841433
1	0.63481875	0.631839404575887	0.708839929901802	0.381164887124954
1.1	0.59077375	0.680511998893266	0.651771366496806	0.452197107254959
1.2	0.56662625	0.721335395110234	0.575656182995534	0.547365667695376
1.3	0.51673625	0.765676793011129	0.54981653082003	0.666639601598562
1.4	0.51288625	0.781524874072757	0.450876828452341	0.64635893111442
1.5	0.47517625	0.797372955134385	0.375685374289597	0.737632562479475
1.6	0.463305	0.813221036196013	0.432186369375989	0.547875087333739
1.7	0.444528125	0.807328276106593	0.408876054759776	0.585414400664456
1.8	0.403869375	0.79667085650798	0.354390331158018	0.622953713995173
1.9	0.3655825	0.786013436909368	0.349410038902041	0.660493027325889
2	0.34198	0.775356017310755	0.348637870776511	0.708243042487529
2.1	0.326135	0.795056084109287	0.318741405320115	0.767030730539209
2.2	0.296540625	0.819430145069637	0.306402099270851	0.82581841859089
2.3	0.319156875	0.843804206029987	0.284341097040794	0.88460610664257
2.4	0.34132375	0.868178266990337	0.250842390692422	0.89789951236103
2.5	0.287835	0.881491625867919	0.266525763078021	0.870351033279377
2.86	0.243444375	0.897194067621731	0.200291650728282	0.822290127877721
3.26	0.21395125	0.861070549538373	0.134239812375063	0.955134281574718
3.69	0.212718125	0.839145526879905	0.157484290232576	0.869307739942547
4.17	0.176069375	0.831369751627912	0.156230988155629	0.858809131866401
4.68	0.151516875	0.823134259252564	0.138345253512611	0.79869562459232
5.25	0.15522	0.868780550289519	0.140106202767805	0.751115477112287
5.86	0.138739375	0.673899079869091	0.129361455450939	0.756404210659754
6.53	0.05133	0.78744452686165	0.0730924455235847	0.774162695148057
7.26	0.11156625	0.767314902283031	0.0947690978136023	0.798192451814181
8.06	0.1078675	0.713590920047195	0.0817859010153377	0.867700457172992
8.93	0.066868125	0.806202753619715	0.0538131526103657	0.718233576981443
9.88	0.035789375	0.822031936219617	0.0702856174037313	0.617719231968423
10.91	0.053118125	0.701653074549157	0.0222518751165575	0.843311837313627
12.04	0.079981875	0.749713769390342	0.0195119925780802	0.790405711183887
13.27	0.06277	0.704258594352303	0.0569899831106862	0.688441138317208
14.62	0.056565625	0.703992129955247	0.0563583447043273	0.623039054074434
16.08	0.094608125	0.662649164873979	0.0401173333897633	0.728841023991886
17.68	0.06776875	0.695417391200154	0.0168651468972376	0.902746842263364
19.43	0.083240625	0.612512837910476	0.0153683057516912	0.855641785870608
21.33	0.050993125	0.558173756100442	-0.00590603973268621	0.74613793896649
23.41	0.0527275	0.567643028305845	-0.0226758508295174	0.735634113481076
25.68	0.052140625	0.573671412545081	0.0171820343586238	0.698506299850975
28.15	0.068756875	0.576055704416357	1.11479202524822E-4	0.7597514191334
30.85	0.13975875	0.51748283587892	0.0307583705757349	0.780974888250421
33.79	0.03576125	0.449787934797212	0.0289662336704256	0.666089925554975
37	0.047123125	0.457249740085484	-0.029019754533054	0.731609306352464
40.51	0.036104375	0.380688596730725	-0.0468706279783545	0.829698704302369
44.33	-0.005789375	0.374315503470236	-0.0131670042166858	0.829963851881116
48.5	0.082793125	0.520223557341637	-0.0213557731696419	0.921964420915313

## Sheet: Figure 2a
Figure 2A: Spectra at 15 ps delay time at different exc. intensities
wavelength (nm)	130 GW/cm\+(2)	88 GW/cm\+(2)	70 GW/cm\+(2)	53 GW/cm\+(2)	35 GW/cm\+(2)
719.15585	6.13242193616139	-	3.18647249517578	3.41665518217419	15.6992747341687	--	--
717.98745	6.23241447768714	5.13782816313677	3.33821139803874	3.2963374978448	3.38615371955333	--	--
716.81905	6.62922876259105	5.46249812141235	3.43440954890793	3.36728152242135	3.65434955777751	--	--
715.65065	6.62992432168092	5.5899150363375	3.50334816646588	3.42895579296825	3.69324830571251	--	--
714.3362	7.0923812018786	5.66135256443917	3.63092011314912	3.62567208215088	3.72623416868312	--	--
713.02175	6.82732860204374	5.75614480534059	3.89638332492663	3.88888863849312	3.875827058069	--	--
711.85335	7.4527739862775	5.61383655354438	4.1746006776771	3.99241427767335	4.18064724963031	--	--
710.68495	7.39500640815255	4.74252250438353	4.41204346072547	4.2311282910909	4.37468799249158	--	--
709.51655	7.60663507793943	4.95651748419752	4.65403894789525	4.34942335739309	4.54544338085426	--	--
708.34815	8.4974704380859	5.68018973783426	5.20971963925501	4.61454160969441	4.76228048190467	--	--
707.17975	9.02520841478339	6.1483517822064	5.5344241222684	4.99737731229706	5.07492123893417	--	--
706.01135	9.25037758038215	6.60803980456005	5.99338358083792	5.24019846391821	5.221502934104	--	--
704.6969	9.95807372052602	7.38950483088092	6.3722977146304	5.71478839980788	5.24924305548968	--	--
703.38245	10.6102333346332	8.0286498539204	6.42383091546985	6.00027526532476	5.50035047975855	--	--
702.21405	11.2236110903106	8.40777595776506	6.57682796681801	6.42512721583874	5.75828259627319	--	--
701.04565	11.3561122185199	7.80703991796896	6.75122412535715	6.64293434380111	6.05753374936219	--	--
699.87725	12.0092247445223	8.07449423316681	6.9814372376246	6.93231760351691	6.28519335366498	--	--
698.70885	12.6257952600869	8.04061933798542	7.24931104863161	7.34142949897662	6.3655268948828	--	--
697.54045	13.118434323102	8.35313586441754	7.53647417145826	7.64418415028969	6.44549475067736	--	--
696.226	13.6276533880165	8.57620066659608	7.91443871356226	7.9944891814556	6.49182247116029	--	--
694.91155	14.4324584033075	9.37669397459999	8.33345584498967	8.38354679713008	6.99708199317358	--	--
693.74315	15.2710329388131	10.1580143386365	8.63322265803524	8.69432468482197	7.23170924398495	--	--
692.57475	15.6520572625107	10.5797833176896	9.03727284495561	9.04711191202115	7.72246907650444	--	--
691.40635	15.9512982997546	10.9672901684909	9.33126355119976	9.42409828246666	8.09122665557065	--	--
690.23795	16.9409683618209	11.6046826024689	9.6688333875163	9.88182061412512	8.41260856668853	--	--
689.06955	17.5203796662189	11.9738888276819	9.96754233829893	10.1876990775824	8.6069085970695	--	--
687.7551	18.1352250923327	12.4625149953564	10.2424989767085	10.600131922077	8.81469128178033	--	--
686.44065	18.3536956319254	12.517563241207	10.5488090012078	11.1098773274445	9.36853470525647	--	--
685.27225	18.577513338993	12.6566864434398	10.8490624963666	11.4060366816656	9.90909428645417	--	--
684.10385	19.2596667931327	12.7793593363263	11.2132218861552	11.6903200798385	10.5465024108317	--	--
682.93545	19.7144523788199	12.9302435987258	11.4980157566291	12.0176614728385	10.6638729934478	--	--
681.76705	20.5020112989845	13.0010234275794	11.7593108809969	12.458936469694	10.8493017512783	--	--
680.59865	21.0457195566661	12.7428985612569	11.9989141015435	12.9180620236823	11.0703325892528	--	--
679.2842	21.4047807678594	13.5944949800411	12.3264642580589	13.323752918821	11.5248620880408	--	--
677.96975	22.1152772658788	13.903445131803	12.6032431951048	13.4126020896029	12.3276892708229	--	--
676.80135	22.6157566738678	14.2373878853411	12.761211182345	13.8504600228342	12.9009990982003	--	--
675.63295	22.9942846546415	14.8572941960604	13.1335599100477	14.3355931232699	13.044105273766	--	--
674.46455	23.5480165025282	14.8699981406065	13.3554890423817	14.8829056012552	13.6111814240385	--	--
673.29615	24.2839181671691	14.9395062083486	13.5981508255878	15.1946805519158	14.0199592744807	--	--
672.12775	24.504549661581	15.778459223238	13.8230630548179	15.4689371497529	14.3326244702181	--	--
670.95935	24.8014488734687	15.9339962062256	14.0056630901078	15.7748893153808	14.7772698639748	--	--
669.6449	24.8342967221527	16.5310860379364	14.2096994241766	16.0349370949288	15.1260670161299	--	--
668.33045	24.9755821190774	16.7576444600873	14.3479128906421	16.3837520156028	15.4499310833645	--	--
667.16205	24.9150432079034	17.1815348641192	14.3837186551009	16.6125778312913	16.0558302232532	--	--
665.99365	25.1133979805883	17.4706670108508	14.5745507713838	16.7977436252192	16.3382495173428	--	--
664.82525	25.2257808794624	17.6751448769829	14.7605171830508	17.0788311371848	16.7166266343387	--	--
663.65685	24.8159712746714	17.8776565974107	14.8953509340226	17.3034734162672	16.994057185541	--	--
662.48845	24.9102428028674	18.3895853312355	15.0420375629685	17.3604503489265	16.957503826684	--	--
661.174	24.8731684223657	18.7010756150615	15.0525895448958	17.5466697407155	17.1904740054449	--	--
659.85955	24.5873008151472	18.6220814269155	15.1845447661496	17.613785531655	17.6011881181053	--	--
658.69115	23.9160303965553	18.5525188806208	15.245264778084	17.5242736973506	17.6606768043171	--	--
657.52275	23.0557046238245	18.6520537358023	15.2153062501314	17.4627166451258	17.9218485961794	--	--
656.35435	22.3240400276708	18.9024784723973	15.169687730128	17.5444176095329	18.1088468814383	--	--
655.18595	21.6346912718955	19.111549174689	15.123273563356	17.5360138425475	18.1652323322288	--	--
654.01755	20.8529876112697	19.195191253081	15.1109537129324	17.5319172764789	18.4832722438152	--	--
652.7031	19.7774169188869	19.337164759558	14.9095587100517	17.3074889528439	18.4119527970899	--	--
651.38865	18.9961144364002	19.248081235406	14.711186509714	17.0872951640285	18.4436417869882	--	--
650.22025	18.2909137238494	19.0402182077894	14.4241887307774	16.8345279020951	18.2920366818529	--	--
649.05185	17.7940055540218	18.8709928838993	14.1967227153047	16.5973190807145	18.2360510812996	--	--
647.88345	17.4774394109869	18.5819365173046	14.0559449319791	16.2517873585291	18.3212770115508	--	--
646.71505	16.3655225000585	18.325207006169	13.7940848371629	16.076561952811	18.2800152390746	--	--
645.54665	15.5775493123483	17.791647633224	13.7834635263752	15.9012168866543	18.5304577660658	--	--
644.2322	14.4383306075566	17.303749706812	13.5500587420514	15.7215205642925	18.6910438064442	--	--
642.91775	13.0733954312106	17.0468930800463	13.3445313089488	15.3176845019497	18.6097729211331	--	--
641.74935	12.2160319890446	16.993425452775	13.091231201584	14.9838763949928	18.1747698981043	--	--
640.58095	11.2126837546334	16.4354291885747	12.9207900452024	14.729058077398	17.9692353430645	--	--
639.41255	10.3598832053225	16.2447603387087	12.6317136945467	14.1883701456303	18.056705045295	--	--
638.24415	9.59973466792986	16.075168547247	12.4467677906461	13.8708842169713	18.1053169742016	--	--
637.07575	8.41436704832859	15.3381517868554	12.24046604991	13.5229142567877	17.7675973357826	--	--
635.90735	7.52460569900762	14.9411879163881	12.0395593072528	13.2286404451685	17.9435438946429	--	--
634.5929	6.68703948621309	14.9335297226984	11.7264638111996	12.9686284804013	17.4259364895852	--	--
633.27845	5.71717292200484	14.3428130920847	11.5148295962497	12.2728915967656	17.1327299339559	--	--
632.11005	4.87365532826188	14.0224394831979	11.253463126066	11.7343187394894	16.7010398898803	--	--
630.94165	4.23575569513007	13.60569118125	10.9327313354629	11.1817952430275	16.7492945925455	--	--
629.77325	3.20234081174017	13.0535206044941	10.347013911997	10.7299600763484	16.1749100769455	--	--
628.60485	2.66943748427923	12.5055739207769	10.0705768778153	10.2587183469291	15.7396184329003	--	--
627.43645	2.1354915052596	12.0634382754344	9.80075325851544	9.97378367208321	15.2842695129578	--	--
626.122	1.75308062379015	11.3784066587616	9.44309994612235	9.40793183265122	14.7510517333067	--	--
624.80755	1.32544041342348	11.0701847292885	8.95996712447133	8.82881837213902	14.2826122106134	--	--
623.63915	0.534411981975993	10.6216266010994	8.51726545133745	8.0030246302134	14.1148856762088	--	--
622.47075	-0.0650729537619315	9.96585272636571	8.0806182368811	7.4437734135906	13.6926952162905	--	--
621.30235	-0.595202810838719	9.23111682334026	7.35220052922782	6.83933610838494	12.8825247045926	--	--
620.13395	-0.830385908433716	8.5020178859911	7.25394504112412	6.41932511383947	12.2666273812625	--	--
618.96555	-1.59953213475116	8.16267622447919	6.72514609391717	6.15902411782321	11.9071380559298	--	--
617.6511	-2.27882258765358	7.58805804325356	6.21426749454059	5.3780256408609	11.4301223895902	--	--
616.33665	-2.98467631236961	6.81283974913265	5.68559512678825	4.40325954778252	10.7579400293269	--	--
615.16825	-3.19986638911144	5.84593099549945	5.1383428078917	3.6212741847326	9.82721337257188	--	--
613.99985	-3.71538316709388	4.4335074519155	4.66263379488106	2.87001540166346	8.96382342686215	--	--
612.83145	-4.17950164907282	3.67965009688401	4.04762582119313	2.15136711254859	8.18468470750695	--	--
611.66305	-4.77160117819273	3.54892660917705	3.33605107098598	1.44684416427933	7.43420492274274	--	--
610.49465	-5.43362283113548	2.4408768574634	2.73913253713391	0.558010709230762	6.65134198571347	--	--
609.1802	-5.91154659009376	1.83033228950626	2.3718722344862	-0.395773199014825	5.94249200694521	--	--
607.86575	-6.51055028253128	0.914238519671394	1.79768665608899	-1.18405947315027	4.92690328186075	--	--
606.69735	-7.15010686208146	-0.440746581083001	1.11108735528734	-1.72097564743998	3.78526950987596	--	--
605.52895	-8.06967884653605	-1.52958805421955	0.612606450128613	-2.69045239316612	3.13386119025438	--	--
604.36055	-9.32346624906962	-2.28036181970154	0.0751879968838822	-3.42814231545859	1.87377260589707	--	--
603.19215	-10.1623577482326	-3.11500576453232	-0.704634808523973	-3.94099299102898	1.26482848714311	--	--
602.02375	-10.5588741744251	-3.71964218291281	-1.34248189154202	-4.81768900733597	0.419109237235282	--	--
600.85535	-11.1286842999939	-4.11582041373575	-2.09746580130069	-5.61779750281696	-0.274944245263157	--	--
599.5409	-12.0008830171333	-5.30257506029533	-2.64675567529467	-6.67183087613769	-1.103168305607	--	--
598.22645	-12.5748973714189	-6.68497487673326	-3.26290816329151	-7.64326623509885	-2.24087051012561	--	--
597.05805	-13.2431088843389	-8.52398721956888	-4.17611858453936	-8.36238740098197	-3.11977431274799	--	--
595.88965	-14.1044431973346	-9.43043282148392	-4.93910323854496	-9.12975110464174	-4.29080776629869	--	--
594.72125	-14.934620035877	-10.4012178251759	-5.5822478918561	-9.77914627798282	-5.17382026362255	--	--
593.55285	-15.6523384189886	-11.1896052319605	-6.16569467405442	-10.4252245513019	-6.11784137831497	--	--
592.38445	-16.1916592475617	-11.608268890562	-6.87523088981019	-11.255092522545	-6.988806341671	--	--
591.07	-16.4217135059169	-12.4672074959526	-7.19698544248412	-11.8772372251398	-7.47407655484868	--	--
589.75555	-16.8830461994127	-13.743040278539	-7.90689813766543	-12.5126896111211	-8.27426072789569	--	--
588.58715	-17.1614775884278	-14.4632560922118	-8.37777455138653	-13.0950672826195	-9.46341422596778	--	--
587.41875	-17.637379857218	-15.1589737711271	-8.83677118984092	-13.5713247971127	-9.90771910986771	--	--
586.25035	-17.8619872951036	-15.2722937071163	-9.2238475348617	-14.1251223573818	-10.2589411613821	--	--
585.08195	-18.2114670408455	-15.7094756081571	-9.82350534042727	-14.4553993688612	-10.6415742170899	--	--
583.91355	-19.0982539572527	-16.6132293407522	-10.1940870421707	-14.8099604709817	-11.1225276814553	--	--
582.5991	-19.8715810567362	-17.188878836069	-10.4602898286199	-15.2110359190372	-11.962982270202	--	--
581.28465	-19.5891878621483	-17.9469718499764	-10.8536638736634	-15.7227340710757	-12.7043675614762	--	--
580.11625	-19.4374726724728	-18.6424592225794	-11.0498774514535	-15.9663503591394	-13.050793888493	--	--
578.94785	-19.508986864842	-19.0947803005374	-11.4642796099556	-16.3980965270553	-13.2116732019306	--	--
577.77945	-19.3301550799402	-19.5057753804764	-11.7274684783549	-16.5763447497202	-13.659329514755	--	--
576.61105	-19.417603600077	-20.424916734789	-12.1780557179495	-16.7232043627205	-13.8373225519158	--	--
575.44265	-19.287512459283	-21.1123533665369	-12.3735185700986	-16.893139208757	-14.3088459754467	--	--
574.1282	-19.0003045190736	-21.7269206947738	-12.6782004244163	-17.1747020092472	-14.5798029661787	--	--
572.81375	-18.6178792058728	-22.7640574873962	-12.8616514323458	-17.2770171369185	-14.6512855741062	--	--
571.64535	-17.4042609330602	-24.6989770351538	-12.9688468750106	-17.6240456252301	-14.8566219346824	--	--
570.47695	-15.1395060106279	-27.5832610170672	-13.0294681134329	-17.5474229333839	-15.1922543775727	--	--
569.30855	-12.7106004170128	-32.8790996054571	-13.0019160083103	-17.4216949675501	-15.2495983407825	--	--
568.14015	-8.40138091074932	-40.8479313809852	-13.2393210292159	-17.4485062957324	-15.7482982476964	--	--
566.97175	-2.75165268426048	-51.3513658902905	-13.0244696865634	-17.4368797132619	-15.9042583761164	--	--
565.80335	3.39589479668373	-64.4745021948165	-13.2513936842335	-17.4432897438922	-15.6320013406905	--	--
519	-	-	-	-	-	--	--
519.65155	-8.37949787604923	14.5837874651901	-4.86986886134472	-5.51948130100243	-7.48597993350666
518.48315	-5.96722348011007	10.2424590578617	-4.3284505246925	-5.17076208989587	-7.24912515408258
517.31475	-4.64820337325531	7.21180874118919	-4.00355662995287	-4.97813987901832	-6.89470956955065
516.14635	-4.05568769372632	3.98834279095825	-3.7609291453717	-4.54954840622142	-6.61293752249077
514.97795	-3.16009248511892	1.3996673332486	-3.74477529423152	-4.07712319753839	-6.4473699985245
513.80955	-3.1912355655457	-0.177483845579511	-3.42725004046606	-3.57306898029307	-6.59083687124413
512.4951	-3.0535017377791	-1.2002489825942	-3.07225110296898	-3.36595784868188	-6.0083348582339
511.18065	-2.97208864528557	-1.44399102166705	-2.67572572818147	-2.62607328711186	-5.39161794877714
510.01225	-2.18999502945186	-1.60543589551965	-2.49950362632653	-2.55501596110775	-5.07876698132286
508.84385	-2.19765005876267	-1.11796151749936	-2.19064265483301	-2.54902989044321	-5.1928092192602
507.67545	-1.51556171604805	-0.761879176077558	-1.99145499769718	-2.41849434650804	-4.9248046967217
506.50705	-1.60032316586507	-0.804842161767479	-1.5322179922712	-2.316703342549	-4.6120240475163
505.33865	-1.85729820467234	-0.475044086962749	-1.33290992201767	-2.10014251314255	-4.16670841902172
504.0242	-1.83593861767886	-0.472108269643769	-0.985212935275102	-1.52565102696435	-4.05942052773648
502.70975	-1.70619173608678	0.487886052513899	-0.973843980985959	-1.65266398413396	-4.20467925062442
501.54135	-1.01222408293458	0.894899464445549	-0.635069954354402	-1.68248461815303	-4.1139119599412
500.37295	-0.211783577853927	0.463843466912158	-0.414821781528682	-1.23043710660546	-3.82319370624429
499.20455	-0.186376307450629	0.487349729268956	-0.431159971626655	-1.20100408469486	-3.5368617008167
498.03615	0.279213167910184	0.543817790744431	-0.20758784821042	-0.79341686432114	-3.40619792663517
496.86775	0.929469257739858	0.495746209843289	-0.0105751640956639	-0.00599352625537608	-3.36386535343479
495.69935	1.6136749076889	0.674792803278692	0.18326666931827	-0.51101498339997	-3.05206600476984
494.3849	1.3410761515554	0.888302219995561	0.431639275438131	-0.341741605487078	-2.86806117082073
493.07045	2.20854309941637	1.64810210308783	0.74003174216732	-0.324164078556643	-2.73170653508248
491.90205	1.90479060290179	1.61549146951734	1.08252825539339	-0.22680225455517	-2.64864564952062
490.73365	2.26108982862383	1.77371251885273	1.12406264296983	-0.346898532701364	-2.50073104280701
489.56525	2.02672739920421	1.50015961176359	1.06525621791982	-0.160370396848682	-2.11454545982413
488.39685	1.34529372412272	1.86671148798829	1.44634634238125	-0.182231482884496	-2.07682148777894
487.22845	1.95127476864173	2.11957799254005	1.56685407035718	-0.0584781472437552	-1.64713882652346
485.914	2.4493282493077	2.54802185018113	2.00462806627249	-0.102289860377186	-1.50379453473359
484.59955	2.79378397988715	2.37992926491341	1.81175834141786	0.2851036696802	-1.71218803528564
483.43115	2.53223786086627	2.57151008811837	1.88467599316985	0.661416687496212	-1.13622613832941
482.26275	3.04298444776966	2.74683611997402	2.16937424970138	0.633406562522439	-1.02101924836069
481.09435	3.58902493351621	2.5703637270069	2.25343395947595	0.621068592013415	-0.786943731808804
479.92595	3.19705604466053	2.68436740683686	2.34621408333947	0.593805450484827	-0.430161853859029
478.75755	3.8685712268109	2.71891603153706	2.27929102036773	0.854374088747871	-0.357781992116462
477.4431	3.80119685653272	2.7637856850553	2.31971835563961	0.908948701555432	-0.405215089215058
476.12865	3.74466932074058	3.30363383598103	2.31595305909332	0.663873271921576	-0.166055100669386
474.96025	3.53277319548738	3.24927229444749	2.56523954138111	0.698090823996273	0.0142656085016329
473.79185	3.29236386329716	3.78251674661365	2.47316401476797	0.90198286940181	-0.0846338317868819
472.62345	3.00099451334561	3.53194430494748	2.45372480325347	1.09645429798554	-0.0200449260444779
471.45505	3.25536173552776	3.87249378908542	2.53050914050064	1.51568558393342	0.152497423310482
470.28665	3.76467768533932	3.41512923011851	2.32499241260337	1.33124073731207	-0.108500691475652
468.9722	3.85640902634156	3.26664646861983	2.11784924266435	1.31260146752926	-0.095242673921501
467.65775	4.17773620208075	4.23567696981936	2.16047661974164	1.50797212133396	0.204733645226342
466.48935	4.11653587545219	3.74040626442043	2.38520018353618	1.50643337105812	0.257052208183243
465.32095	3.85404870192536	4.31052834921562	2.7896113648729	1.49090257518416	0.393729280555577
464.15255	3.79280134638198	4.01250766196193	2.79159079935829	1.28141026339809	0.0181791030678341
462.98415	3.74980218978826	4.31395649431165	2.91479606801747	1.36046440281494	0.123745068004205
461.81575	3.25918114397854	4.18412754813968	2.77546287190422	1.57743510287677	0.238112493982858
460.64735	3.48769387571574	4.44330454070416	2.72907997491202	1.62083908743906	0.147747909498169
459.3329	3.28228013406157	4.67662005729524	2.56765885845729	1.89004072136053	0.364099818325711
458.01845	2.91410926090767	4.51617100667367	2.5271421274407	1.99362346695361	0.282760746849466
456.85005	3.62207910730895	4.20064416555009	2.41602971902911	1.99307165953048	0.282074677808266
455.68165	3.2820025511262	3.73115842232755	2.2756962176357	1.94887340982084	0.518750860593789
454.51325	3.20487438839913	3.68730926384808	2.13798479321114	1.85401922811875	0.55381376535192
453.34485	2.97953775186192	4.1416537748035	1.96116888376466	1.74115001546213	0.234631937058802
452.17645	2.32430215632251	4.02019123391148	1.77457192927891	1.51562782597715	0.182614123473145
450.862	2.30611301324391	3.87406870579733	1.62461082596106	1.19884177159417	-0.0194677117846616
449.54755	2.53578444347515	3.7559312480205	1.67765382141822	1.51778280373841	-0.00457146308189993
448.37915	3.02274924880767	3.60007067835194	1.42081410183646	1.30707190135621	0.122119407010791
447.21075	2.13257371495318	3.71447945064031	1.13450830570565	1.18039983045636	0.128663826997739
446.04235	1.72627473744435	3.34895921877532	0.922439030076791	0.888688006663384	-0.189470976630288
444.87395	1.54114175305964	3.08040481582174	0.642071952690872	0.656614391734468	-0.302600578638604
443.70555	0.779847338058991	3.08803099697696	0.634150644132406	0.847701759841803	-0.243019804688994
442.3911	0.469321993557318	3.0697191474238	0.735368514936867	0.917989709385383	-0.324093618586928
441.07665	-0.343147843567569	2.66164219964306	0.549307575328932	0.842842821546554	-0.693240215767372
439.90825	0.0879874976534616	2.65891134843573	0.576838977918715	0.476418500370001	-0.372590034513214
438.73985	0.0200760629016911	1.45692107419386	0.652649503740269	0.27902068454783	-0.415276912042682
437.57145	0.232384772339199	1.51502755539001	0.584941582478577	0.219484229380291	-0.43809639803182
436.40305	-0.52669368121269	2.07463870250433	0.00709078351213178	0.261913978561043	-0.403581073403009
435.23465	-1.07376267797724	2.30987046455475	0.0789999267780012	0.099460869145013	-0.391459699200929
433.9202	-1.07582887499664	1.67649983434667	-0.463253084280819	-0.0450072392556297	-0.804391244572126
432.60575	-0.932286696123101	1.38796400401183	-0.0915951777992069	0.198093057561393	-1.10880416655207
431.43735	-1.97372807137053	2.07921849688472	-0.0803290351041496	0.118740510069207	-1.06614035989419
430.26895	-2.60337955924229	1.57506642012243	-0.0901616113100636	0.439793466537323	-0.91174323902175
429.10055	-2.14386150280797	0.991533600672818	-0.132973828081031	0.209471744730343	-1.0274482734499
427.93215	-2.40728119839824	-0.0880750096483748	-0.335522638515754	-0.349004796445846	-1.55344037507427
426.76375	-2.60416739830425	-0.749009412171696	-0.544369202123889	-0.0423422843445315	-1.39964261051387
425.59535	-3.56137766660548	-0.0633766812613659	-0.567335344129675	0.190701512786583	-1.30324450139258
424.2809	-4.3496289609595	-0.617741261322604	-0.65938289592565	0.123047007705589	-1.71002608994408
422.96645	-3.543586757409	-1.3536308649443	-0.918010207916156	0.631831319484813	-1.24194851461561
421.79805	-3.39231455275781	-2.70471794319217	-1.00481740429605	-0.252566146075404	-1.17727801426484
420.62965	-3.83197099139582	-2.94310492796209	-1.21671949901186	0.0333172450867797	-0.640541780926233
419.46125	-4.23248231675658	-2.21073878248944	-1.12739221990466	-1.17707706495457	-0.464091063730979
418.29285	-4.08188544511658	-1.24100858031825	-1.03004302702393	-0.323964487436152	-0.894386026868747
417.12445	-4.56453217680117	-0.690506924693983	-1.17869869707152	-0.881657243176807	-0.615671790144176
415.81	-6.38527693736791	-1.1690064584107	-0.668790524540074	-0.353780684679056	-0.662825792591232
414.49555	-4.91975136956039	-1.53408046709867	-0.90714899370638	-1.65106855078896	-1.10527080103468
413.32715	-5.30058629670374	-4.74637079404131	-0.759315081347374	-2.31493975669495	-1.54191556726948
412.15875	-3.9569451258012	-4.33261029274072	-0.29131455739068	-2.24394723851996	-2.65880748494544
410.99035	--	-5.88851007067634	--	--	-1.64103885777214

## Sheet: Figure 2b
Figure 2b: ESA kinetic traces as a fct of exc. intensity
Time (ps)	130 GW/cm^2	Time (ps)	70 GW/cm^2	35 GW/cm^2
-4.5	0	-4.5	0	0.3
-4	0	-4	0	0.3
-3.5	-0.604842414070104	-3.5	0.752385224263601	1.01961933945795
-3	0.923691086835629	-3	-0.0223116970232562	0.220884339033082
-2.5	0.514638065360684	-2.5	-0.636545656876593	-0.395924294579962
-2.4	0.160286618421824	-2.4	-0.694756637815303	-0.438372706457983
-2.3	-0.194064828517036	-2.3	-0.608350676340249	-0.373376739971875
-2.2	-0.0974028704993575	-2.2	-0.521944714865195	-0.308380773485766
-2.1	0.28697846832713	-2.1	-0.435538753390141	-0.243384806999658
-2	0.671359807153619	-2	-0.349132791915087	-0.178388840513549
-1.9	1.05574114598011	-1.9	-0.382905543322896	0.0918083240371063
-1.8	1.44012248480659	-1.8	-0.530416444491484	0.748107744598815
-1.7	0.827932340113448	-1.7	0.391748620103642	1.14912226981299
-1.6	-0.273846481480233	-1.6	0.761037393017993	0.574877233643277
-1.5	-0.199373154338013	-1.5	0.42161811242161	-0.121356231995209
-1.4	0.552414131466481	-1.4	0.129668700497052	0.48053521022994
-1.3	-0.901897878034831	-1.3	-0.203622622212061	0.835472065102526
-1.2	-2.30546487464861	-1.2	-0.323157606977113	-0.176397924118407
-1.1	-0.760197642452635	-1.1	-0.086009476905949	-0.049972267141326
-1	-0.403239958177653	-1	0.243235898827352	0.18851532921588
-0.9	0.785622361900469	-0.9	0.0590855054097685	-0.934358430426425
-0.8	0.477671577069735	-0.8	-0.247385196060313	-0.707029880393317
-0.7	1.24976090801826	-0.7	-0.0526503888894052	-0.593419154954603
-0.600000000000001	1.77155008172457	-0.6	0.444253542266939	-0.00536129235026478
-0.5	0.0504355948748021	-0.5	0.0297830965759297	0.062680838039981
-0.4	0.0674195083796145	-0.4	0.375127982956111	-0.0877897301884056
-0.300000000000001	0.404850940519741	-0.3	-0.11873782945303	0.765566710490358
-0.200000000000001	0.830055448832839	-0.2	0.301320751707695	0.691673402328408
-0.100000000000001	3.11990412217032	-0.1	1.173774383687	2.3756351925137
-4.44089209850063E-16	5.2844293500237	-4.44089E-16	7.13600675253772	10.6038095596745
0.1	26.6129455116181	0.1	26.5804698821159	27.7411207661362
0.199999999999999	38.0617182319232	0.2	36.0126947823583	40.9303128578428
0.299999999999999	50.4634398283711	0.3	50.9795609695387	49.5822696439452
0.399999999999999	54.6937736294811	0.4	51.2433178306824	51.9396746779122
0.499999999999999	55.4122960392216	0.5	52.7217478729457	52.8040147068059
0.599999999999999	55.3431567714384	0.6	49.5843884851815	51.0697258895344
0.699999999999999	50.555037486966	0.7	46.1281966828604	47.825261291048
0.799999999999999	46.9476924703643	0.8	42.8606038948812	41.6431353476151
0.899999999999999	43.4990938364506	0.9	38.8496536177402	34.6924312074028
1	39.3305864686445	1	35.1132625490898	30.7104925394929
1.1	35.1820629030877	1.1	33.0019467071654	28.0611487996214
1.2	34.6567308279398	1.2	28.6230463644018	25.6662025065067
1.3	31.104314319122	1.3	26.3671917476815	23.8844556029313
1.4	29.120615388321	1.4	24.832461201593	22.0919074301927
1.5	29.0079458050875	1.5	23.4390839178447	20.564011626774
1.6	26.0156896416211	1.80563	19.6265238664329	15.6245792482739
1.7	24.0864079427397	2.14239	15.9962577202797	9.4247071070762
1.8	21.9882687147178	2.51346	13.089878570225	6.36674450883808
1.9	20.6949133374751	2.92234	10.7693609756828	5.46694859713286
2	20.0100752513193	3.37287	9.273236195501	4.31044719444232
2.1	20.2113173487989	3.8693	8.6611735331363	6.06430231398503
2.2	20.073557347934	4.4163	7.23041646486491	5.61829792637164
2.3	16.5365753588825	5.01903	6.60075521274986	2.82249256817515
2.4	16.6497282974927	5.68316	5.90572389542051	2.36427236496888
2.5	15.1516380899709	6.41495	4.27869583540551	0.73676582677924
2.86399731322615	13.5203603542753	7.2213	4.79643661763038	0.753413466472469
3.26111813746127	11.0726615867423	8.10979	4.67788578343272	1.61834755122552
3.69437668995832	11.3037703862842	9.0888	4.00816587546964	1.32036075978654
4.16706147971567	10.5290369998159	10.16754	3.69733810973206	0.55379118155145
4.68276026784165	8.38598684465126	11.35618	3.58369622967495	0.689601017348538
5.24538729929559	7.59738364015595	12.66592	3.55802653760853	1.24315160127416
5.85921301269895	8.66561024639877	14.10908	2.91393598626335	0.924547761236546
6.52889645371929	6.37982002394055	15.69927	2.11784924266435	0.204757326078499
7.25952063805049	7.90081031944042	17.45147	1.97686658482363	0.735405968858167
8.05663113240034	7.24541291133566	19.38217	2.02557666564486	0.11163287754109
8.92627814632213	6.50174757753424	21.50956	3.01256821719431	0.44520863861975
9.87506245437458	4.83049103046625	23.85368	1.53634579691288	0.0269214033622181
10.9101854971676	2.81845523299944	26.43661	0.156630543716673	-0.756595148995092
12.0395040415694	6.03168659652618	29.28268	0.653673621628612	-0.157746395781872
13.2715898149559	5.84463793417939	32.4187	1.49211036063358	0.0743864337981759
14.6157945661365	3.31085029379273	35.8742	2.10115715236689	1.41255849772299
16.0823210467811	3.79280134638198	39.68173	0.832238853709184	0.666291774970806
17.6823004521081	3.18863595980961	43.87716	1.07077543994676	-0.870621354886015
19.4278769086242	3.05971709419193	48.5	0.576301183633909	-0.938991098665986
21.3322996501909	3.31516327375985
23.4100235820519	3.64146622892997
25.6768189961186	4.06855311928328
28.1498912702738	6.89116848281336
30.8480114602306	3.1788689617465
33.7916587751638	1.42998152748838
37.0031760185272	0.932568177575166
40.5069391738816	-0.168864142008437
44.3295424229184	-1.37907336971758
48.5	-0.287293227130993

## Sheet: Figure 2c
Figure 2c		Signal strengths in mOD
	Wavenumber in cm-1
Delay time in ps:		0	0,299999	0,499999	0,99999	1,99999	5,001543	38,8244	299,4
	1484.82	0.37516	0.248087	0.27228	0.174069	0.156537	0.13493	-0.0145426	0.105854
	1487.67	0.394721	0.374551	0.320608	0.232825	0.0941071	0.142554	0.0162007	0.00950496
	1490.53	0.327145	0.260571	0.198371	0.193486	0.153711	0.155794	-0.030845	0.0579765
	1493.4	0.403559	0.231625	0.254357	0.207317	0.207303	0.184319	0.00970478	0.0824031
	1496.29	0.321897	0.240036	0.260015	0.206682	0.176541	0.162236	-0.0276968	0.0761642
	1498.82	0.173798	0.126323	0.107734	0.248175	0.0918587	0.222161	0.0690344	0.112444
	1501.72	0.341739	0.321299	0.319553	0.36683	0.305451	0.292647	0.144834	0.235014
	1504.63	0.569271	0.514054	0.505764	0.469341	0.326854	0.296754	0.160249	0.232938
	1507.56	0.104434	0.0750986	0.105193	0.195641	0.221718	0.196897	0.0820557	0.14384
	1510.5	-0.0546849	-0.177331	-0.029392	0.22036	0.287995	0.416392	0.26936	0.444601
	1513	-0.0378706	-0.097953	0.000296126	0.269764	0.327324	0.345611	0.333108	0.423746
	1515.87	0.011558	0.00454696	0.102425	0.354188	0.415355	0.383443	0.34369	0.391885
	1518.93	-0.166128	-0.142935	-0.0120874	0.221567	0.330237	0.391089	0.354051	0.465617
	1521.82	-0.308609	-0.285392	-0.276505	-0.0487533	0.0764499	0.250963	0.173054	0.20963
	1524.9	-0.767738	-0.751902	-0.633641	-0.308772	-0.0331798	-0.00648087	0.0902486	0.147245
	1527.82	-1.1219	-1.15588	-0.986322	-0.655316	-0.400414	-0.182163	-0.106369	-0.0294032
	1530.92	-1.17029	-1.13111	-1.00091	-0.687704	-0.414478	-0.280353	-0.152487	-0.0357922
	1533.87	-0.894974	-0.833515	-0.76669	-0.519279	-0.306702	-0.0908515	-0.105088	-0.00565638
	1536.06	-0.838242	-0.777007	-0.614277	-0.462098	-0.272012	-0.216444	-0.0309314	0.0568544
	1539.11	-0.351546	-0.371836	-0.24886	-0.321937	-0.109581	-0.163071	-0.0779964	0.0217489
	1542.18	0.234238	0.027512	0.0384396	0.0784878	-0.00067821	-0.0404172	0.0247753	-0.0555014
	1545.25	0.241965	0.1134	0.0306975	0.0472943	-0.00986848	-0.117196	-0.0703667	0.0939467
	1548.34	0.0375417	0.161744	0.00727847	0.0278613	-0.0335885	-0.166934	0.0647511	0.246097
	1550.4	0.132312	0.00899015	0.034489	0.03431	-0.00571448	-0.189221	0.045676	0.0790129
	1553.51	-0.0963406	-0.0674464	-0.0672208	-0.0371246	-0.147188	-0.232676	-0.0485784	0.17075
	1556.63	-0.265444	-0.358816	-0.229735	-0.232577	-0.13363	-0.35161	-0.0559573	0.025987
	1558.71	0.183629	0.0359974	4.73869e-05	0.0987929	-0.00491148	-0.0956024	0.0544187	0.0215468

## Sheet: Figure 2d
Figure 2d
	Pump pulse Intensity in GW/cm^2	Error of the pump pulse intensity in GW/cm^2	Maximal product signal of the isomerization product maximal signal at 1513 cm-1 in mOD	Products signal error in mOD	Maximal bleaching signal of the Trp band at 1554 cm-1 in mOD	Trp bleaching signal error in mOD
	12.27	2.14	0.44	0.1	0.48	0.12
	28.63	5.01	0.66	0.2	1.14	0.2
	57.27	10	1.04	0.2	1.6	0.1
	180	31.5	0.56	0.15	3.2	0.2

## Sheet: Figure 6 b-c
Figure 6 b-c
		6b	6c
	time delay (fs)	deg. (°)	deg. (°)	error in time delay in fs
	240	-8.56691	-10.3614	125
	330	-7.61056	-11.7414	76
	390	-12.7164	-10.7586	48
	430	-14.9195	-8.49994	41
	460	-13.5664	-9.4225	38
	490	-15.5581	-5.90761	37
	530	-11.4988	-8.24446	37
	560	-4.7321	-7.25807	39
	590	-10.7482	-7.70025	42
	630	-11.8562	-10.5707	46
	680	-14.7457	-8.92108	56
	740	-16.0818	-8.40382	87
		Std	Std
		1.21011	0.561888
		For error estimations, see Supplementary methods "Time delays" and "Error estimates" and Supplementary Figure 17

## Sheet: Figure 7a
Figure 7a
	time delay (fs)	Apparent torsion angle (deg)	Sigma (angle)
	0	-150
	240	-150.5	1.8
	330	-147.1	1.8
	390	-141.6	1.8
	430	-137.5	1.8
	460	-133.6	1.8
	490	-126.2	1.8
	530	-131.4	1.8
	560	-133.4	1.8
	590	-134.2	1.8
	630	-134.9	1.8
	680	-134.4	1.8
	740	-135.1	1.8
	1000	-112	10
	3000	-100	10
	10000	-68	10
		The error bars for the x-axis (time-delay) were derived as described in the Supplementary Methods.
		The error bars for the y-axis (apparent torsion angle) were obtained using a jackknife approach as described in the (Supplementary) Methods
		for the sub-ps time delays. For the ps time delays the error bars is the SD different fits to the density.

## Sheet: Figure 8 b-i
Figure 8 b-i
		8b	8c	8d	8e	8f	8g	8h	8i
	time delay (fs)	distance (Å)	deg. (°)	deg. (°)	distance (Å)	distance (Å)	deg. (°)	deg. (°)	deg. (°)	error in time delay in fs
	240	3.01882	62.7957	-8.04242	3.04797	2.80892	160.409	-77.674	-173.177	125
	330	3.08159	59.9134	-7.45428	3.01936	2.571	158.376	-77.1474	-175.839	76
	390	3.20584	58.7094	-7.59236	3.05207	2.56874	158.409	-76.1612	-175.639	48
	430	3.1536	58.1947	-5.95803	2.97257	2.45622	157.751	-76.8618	-177.743	41
	460	3.15527	56.982	-3.94907	3.00244	2.45802	158.13	-75.9097	-174.001	38
	490	3.06167	59.63	0.193268	2.93274	2.39618	159.004	-74.9795	-172.848	37
	530	2.99179	60.7966	-0.532085	2.95938	2.6118	160.364	-74.6132	-174.14	37
	560	2.95032	62.2397	0.0135143	2.96085	2.59064	159.814	-74.6877	-174.232	39
	590	2.9755	62.5151	-3.21472	2.98325	2.58931	158.943	-76.2308	-174.031	42
	630	3.00001	63.0101	-7.5086	3.05062	2.51561	157.63	-77.0098	-175.584	46
	680	3.04009	60.4012	-8.5321	3.04294	2.47779	158.583	-78.0441	-176.085	56
	740	3.07793	60.0829	-9.58474	3.06509	2.45889	159.196	-76.9599	-176.558	87
		Std	Std	Std	Std	Std	Std	Std	Std
		1.21011	0.480761	1.07962	0.029666	0.0414376	0.745203	0.229699	0.619435
		For error estimations, see Supplementary methods "Time delays" and "Error estimates" and Supplementary Figure 17

## Sheet: Supp Figure 11
Supplementary Figure 11
		a	b	c	d	e	f	g	h	i	j
	time delay (fs)	distance (Å)	distance (Å)	distance (Å)	distance (Å)	distance (Å)	distance (Å)	distance (Å)	deg. (°)	deg. (°)	deg. (°)	error in time delay in fs
	240	3.75754	2.82388	3.06812	2.7413	2.69867	3.73952	3.40777	-64.891	-163.802	58.6199	125
	330	3.73229	2.79276	2.87025	2.72429	2.88627	3.92019	3.65333	-65.0226	-161.155	63.2366	76
	390	3.86116	2.8088	2.75374	2.82817	2.99511	4.01779	3.73896	-64.6517	-161.386	61.2194	48
	430	3.83491	2.88147	2.85617	2.74422	3.17789	4.03807	3.77163	-64.1232	-161.928	67.0452	41
	460	3.85884	2.74216	3.01663	2.85172	3.247	4.05088	3.76397	-64.641	-161.929	63.0661	38
	490	3.9093	2.76793	3.02696	2.97986	3.266	3.89014	3.71306	-65.7117	-162.582	63.6438	37
	530	3.85984	2.67105	3.29365	3.03605	2.91541	3.73963	3.55129	-65.6131	-164.373	63.338	37
	560	3.90606	2.67243	3.35687	3.00459	2.93488	3.79198	3.52868	-65.202	-165.406	60.0396	39
	590	3.84174	2.68957	3.18215	2.97382	2.8264	3.77269	3.43955	-64.4539	-164.222	60.0802	42
	630	3.82093	2.79871	3.252	2.92819	2.86764	3.70738	3.3843	-64.3577	-163.967	61.9958	46
	680	3.78555	2.81964	3.07936	2.94852	2.8963	3.61267	3.42829	-64.7611	-164.383	64.3914	56
	740	3.78461	2.8851	2.95333	2.90142	2.94026	3.61553	3.44368	-65.4885	-162.006	65.6106	87
		Std	Std	Std	Std	Std	Std	Std	Std	Std	Std
		0.0328719	0.0554747	0.0703495	0.0220496	0.0613152	0.0501773	0.0672057	0.375024	0.640636	1.57207
		For error estimations, see Supplementary methods "Time delays" and "Error estimates" and Supplementary Figure 17
